# Supplementary material for: The Adhesion GPCR ADGRL2/LPHN2 Can Protect Against Cellular and Organismal Dysfunction
Source: Cells. 2024 Nov 5;13(22):1826. doi: 10.3390/cells13221826 (PMC11592504; doi:10.3390/cells13221826)
Supplement: Supplementary file 1 [file cells-13-01826-s001.zip]

Archive with 2 entries (2 files):
- Suppl material.pdf
- __MACOSX/._Suppl material.pdf
